# Supplementary material for: The Influence of Social Relationships on Third-Party Punishment: The Roles of Relationship Type Congruence and Threat Perception
Source: Behav Sci (Basel). 2026 Mar 24;16(4):482. doi: 10.3390/bs16040482 (PMC13113965; doi:10.3390/bs16040482)
Supplement: Supplementary file 1 [file behavsci-16-00482-s001.zip]

Archive with 1 entries (1 files):
- behavsci-4072058-supplementary.pdf
